# Supplementary material for: Evaluating the Efficiency of gRNAs in CRISPR/Cas9 Mediated Genome Editing in Poplars
Source: Int J Mol Sci. 2019 Jul 24;20(15):3623. doi: 10.3390/ijms20153623 (PMC6696231; doi:10.3390/ijms20153623)
Supplement: Supplementary file 1 [file ijms-20-03623-s001.zip]

Archive with 5 entries (4 files):
- ijms-543174-supplementary/
- ijms-543174-supplementary/Online Resource_1 gRNA sequences and structures.pdf
- ijms-543174-supplementary/Online Resource_2 NFP-like1 gRNA5 at first time point.pdf
- ijms-543174-supplementary/Online Resource_3 Transformation vectors.pdf
- ijms-543174-supplementary/Online Resource_4 PCR and sequencing primers.pdf
